# Supplementary material for: Assessment of the efficacy of field and laboratory methods for the detection of Tropilaelaps spp
Source: PLoS One. 2024 Sep 6;19(9):e0301880. doi: 10.1371/journal.pone.0301880 (PMC11379168; doi:10.1371/journal.pone.0301880)
Supplement: S1 File — (XLSX) [file pone.0301880.s001.xlsx]

## Sheet: Index
Column header	Description
Date	Date of visit
Apiary	One of six apiaries visited as shown in Figure 1 - "Bic" "Bum" "Mun" "Som" "Lop" "CMU"
Colony_no	Colony number
Treatment	Monitoring treatment as described in the methods
Floor_method	Type of mite drop method used - either oil or sticky
Number of seams of bees	Bee
Number of seams of brood	Brood
Quan_trop	Number of Tropilaelaps mites
Trop_y_n	Presence or absence of Tropilaelaps mites

## Sheet: Data
Date	Apiary	Colony_no	Treatment	Floor_method	Bees	Brood	Quan_trop	Trop_y_n
2023-02-07	Bic	16A	Bump	NA	7	6	0	0
2023-02-07	Bic	16A	Uncapping	NA	7	6	3	1
2023-02-07	Bic	16A	Alcohol	NA	7	6	1	1
2023-02-07	Bic	16A	CO2	NA	7	6	0	0
2023-02-07	Bic	16A	Sugar	NA	7	6	4	1
2023-02-07	Bic	16A	Floor	Sticky	7	6	0	0
2023-02-07	Bic	18A	Bump	NA	7	5	0	0
2023-02-07	Bic	18A	Uncapping	NA	7	5	5	1
2023-02-07	Bic	18A	Alcohol	NA	7	5	0	0
2023-02-07	Bic	18A	CO2	NA	7	5	0	0
2023-02-07	Bic	18A	Sugar	NA	7	5	1	1
2023-02-07	Bic	18A	Floor	Sticky	7	5	0	0
2023-02-07	Bic	19A	Bump	NA	7	5	0	0
2023-02-07	Bic	19A	Uncapping	NA	7	5	7	1
2023-02-07	Bic	19A	Alcohol	NA	7	5	0	0
2023-02-07	Bic	19A	CO2	NA	7	5	0	0
2023-02-07	Bic	19A	Sugar	NA	7	5	0	0
2023-02-07	Bic	19A	Floor	Oil	7	5	1	1
2023-02-07	Bic	20A	Bump	NA	8	6	0	0
2023-02-07	Bic	20A	Uncapping	NA	8	6	1	1
2023-02-07	Bic	20A	Alcohol	NA	8	6	0	0
2023-02-07	Bic	20A	CO2	NA	8	6	1	1
2023-02-07	Bic	20A	Sugar	NA	8	6	0	0
2023-02-07	Bic	20A	Floor	Sticky	8	6	0	0
2023-02-07	Bic	21A	Bump	NA	7	5	0	0
2023-02-07	Bic	21A	Uncapping	NA	7	5	4	1
2023-02-07	Bic	21A	Alcohol	NA	7	5	1	1
2023-02-07	Bic	21A	CO2	NA	7	5	1	1
2023-02-07	Bic	21A	Sugar	NA	7	5	0	0
2023-02-07	Bic	21A	Floor	Oil	7	5	0	0
2023-02-07	Bic	22A	Bump	NA	7	5	0	0
2023-02-07	Bic	22A	Uncapping	NA	7	5	5	1
2023-02-07	Bic	22A	Alcohol	NA	7	5	0	0
2023-02-07	Bic	22A	CO2	NA	7	5	0	0
2023-02-07	Bic	22A	Sugar	NA	7	5	0	0
2023-02-07	Bic	22A	Floor	Sticky	7	5	1	1
2023-02-07	Bic	23A	Bump	NA	5	3	0	0
2023-02-07	Bic	23A	Uncapping	NA	5	3	3	1
2023-02-07	Bic	23A	Alcohol	NA	5	3	2	1
2023-02-07	Bic	23A	CO2	NA	5	3	0	0
2023-02-07	Bic	23A	Sugar	NA	5	3	6	1
2023-02-07	Bic	23A	Floor	Oil	5	3	0	0
2023-02-07	Bic	24A	Bump	NA	5	3	0	0
2023-02-07	Bic	24A	Uncapping	NA	5	3	3	1
2023-02-07	Bic	24A	Alcohol	NA	5	3	1	1
2023-02-07	Bic	24A	CO2	NA	5	3	0	0
2023-02-07	Bic	24A	Sugar	NA	5	3	8	1
2023-02-07	Bic	24A	Floor	Sticky	5	3	0	0
2023-02-07	Bic	25A	Bump	NA	8	6	0	0
2023-02-07	Bic	25A	Uncapping	NA	8	6	1	1
2023-02-07	Bic	25A	Alcohol	NA	8	6	0	0
2023-02-07	Bic	25A	CO2	NA	8	6	0	0
2023-02-07	Bic	25A	Sugar	NA	8	6	0	0
2023-02-07	Bic	25A	Floor	Oil	8	6	0	0
2023-02-08	Bum	30A	Bump	NA	4	3	0	0
2023-02-08	Bum	30A	Uncapping	NA	4	3	2	1
2023-02-08	Bum	30A	Alcohol	NA	4	3	0	0
2023-02-08	Bum	30A	CO2	NA	4	3	0	0
2023-02-08	Bum	30A	Sugar	NA	4	3	2	1
2023-02-08	Bum	30A	Floor	Sticky	4	3	0	0
2023-02-08	Bum	31A	Bump	NA	4	3	11	1
2023-02-08	Bum	31A	Uncapping	NA	4	3	2	1
2023-02-08	Bum	31A	Alcohol	NA	4	3	0	0
2023-02-08	Bum	31A	CO2	NA	4	3	0	0
2023-02-08	Bum	31A	Sugar	NA	4	3	3	1
2023-02-08	Bum	31A	Floor	Oil	4	3	0	0
2023-02-08	Bum	32A	Bump	NA	4	3	2	1
2023-02-08	Bum	32A	Uncapping	NA	4	3	2	1
2023-02-08	Bum	32A	Alcohol	NA	4	3	0	0
2023-02-08	Bum	32A	CO2	NA	4	3	1	1
2023-02-08	Bum	32A	Sugar	NA	4	3	3	1
2023-02-08	Bum	32A	Floor	Sticky	4	3	2	1
2023-02-08	Bum	33A	Bump	NA	4	3	0	0
2023-02-08	Bum	33A	Uncapping	NA	4	3	4	1
2023-02-08	Bum	33A	Alcohol	NA	4	3	1	1
2023-02-08	Bum	33A	CO2	NA	4	3	0	0
2023-02-08	Bum	33A	Sugar	NA	4	3	3	1
2023-02-08	Bum	33A	Floor	Oil	4	3	1	1
2023-02-08	Bum	34A	Bump	NA	6	4	1	1
2023-02-08	Bum	34A	Uncapping	NA	6	4	1	1
2023-02-08	Bum	34A	Alcohol	NA	6	4	0	0
2023-02-08	Bum	34A	CO2	NA	6	4	0	0
2023-02-08	Bum	34A	Sugar	NA	6	4	0	0
2023-02-08	Bum	34A	Floor	Sticky	6	4	0	0
2023-02-08	Bum	35A	Bump	NA	6	4	1	1
2023-02-08	Bum	35A	Uncapping	NA	6	4	8	1
2023-02-08	Bum	35A	Alcohol	NA	6	4	0	0
2023-02-08	Bum	35A	CO2	NA	6	4	0	0
2023-02-08	Bum	35A	Sugar	NA	6	4	1	1
2023-02-08	Bum	35A	Floor	Oil	6	4	0	0
2023-02-08	Bum	36A	Bump	NA	4	3	0	0
2023-02-08	Bum	36A	Uncapping	NA	4	3	0	0
2023-02-08	Bum	36A	Alcohol	NA	4	3	0	0
2023-02-08	Bum	36A	CO2	NA	4	3	0	0
2023-02-08	Bum	36A	Sugar	NA	4	3	0	0
2023-02-08	Bum	36A	Floor	Sticky	4	3	0	0
2023-02-08	Bum	37A	Bump	NA	4	3	0	0
2023-02-08	Bum	37A	Uncapping	NA	4	3	1	1
2023-02-08	Bum	37A	Alcohol	NA	4	3	0	0
2023-02-08	Bum	37A	CO2	NA	4	3	0	0
2023-02-08	Bum	37A	Sugar	NA	4	3	0	0
2023-02-08	Bum	37A	Floor	Oil	4	3	1	1
2023-02-08	Bum	38A	Bump	NA	5	4	6	1
2023-02-08	Bum	38A	Uncapping	NA	5	4	1	1
2023-02-08	Bum	38A	Alcohol	NA	5	4	0	0
2023-02-08	Bum	38A	CO2	NA	5	4	0	0
2023-02-08	Bum	38A	Sugar	NA	5	4	2	1
2023-02-08	Bum	38A	Floor	Sticky	5	4	3	1
2023-02-08	Bum	39A	Bump	NA	6	4	0	0
2023-02-08	Bum	39A	Uncapping	NA	6	4	1	1
2023-02-08	Bum	39A	Alcohol	NA	6	4	0	0
2023-02-08	Bum	39A	CO2	NA	6	4	1	1
2023-02-08	Bum	39A	Sugar	NA	6	4	2	1
2023-02-08	Bum	39A	Floor	Oil	6	4	0	0
2023-02-08	Bum	40A	Bump	NA	6	5	0	0
2023-02-08	Bum	40A	Uncapping	NA	6	5	7	1
2023-02-08	Bum	40A	Alcohol	NA	6	5	0	0
2023-02-08	Bum	40A	CO2	NA	6	5	0	0
2023-02-08	Bum	40A	Sugar	NA	6	5	2	1
2023-02-08	Bum	40A	Floor	Sticky	6	5	1	1
2023-02-08	Bum	1B	Bump	NA	3	2.5	3	1
2023-02-08	Bum	1B	Uncapping	NA	3	2.5	5	1
2023-02-08	Bum	1B	Alcohol	NA	3	2.5	3	1
2023-02-08	Bum	1B	CO2	NA	3	2.5	0	0
2023-02-08	Bum	1B	Sugar	NA	3	2.5	5	1
2023-02-08	Bum	1B	Floor	Oil	3	2.5	1	1
2023-02-08	Bum	2B	Bump	NA	4	3	1	1
2023-02-08	Bum	2B	Uncapping	NA	4	3	3	1
2023-02-08	Bum	2B	Alcohol	NA	4	3	3	1
2023-02-08	Bum	2B	CO2	NA	4	3	0	0
2023-02-08	Bum	2B	Sugar	NA	4	3	0	0
2023-02-08	Bum	2B	Floor	Sticky	4	3	1	1
2023-02-08	Bum	3B	Bump	NA	2	1	7	1
2023-02-08	Bum	3B	Uncapping	NA	2	1	63	1
2023-02-08	Bum	3B	Alcohol	NA	2	1	15	1
2023-02-08	Bum	3B	CO2	NA	2	1	5	1
2023-02-08	Bum	3B	Sugar	NA	2	1	24	1
2023-02-08	Bum	3B	Floor	Oil	2	1	1	1
2023-02-08	Bum	4B	Bump	NA	6	4	0	0
2023-02-08	Bum	4B	Uncapping	NA	6	4	6	1
2023-02-08	Bum	4B	Alcohol	NA	6	4	0	0
2023-02-08	Bum	4B	CO2	NA	6	4	0	0
2023-02-08	Bum	4B	Sugar	NA	6	4	2	1
2023-02-08	Bum	4B	Floor	Sticky	6	4	0	0
2023-02-13	Mun	20B	Bump	NA	9	6	0	0
2023-02-13	Mun	20B	Uncapping	NA	9	6	3	1
2023-02-13	Mun	20B	Alcohol	NA	9	6	0	0
2023-02-13	Mun	20B	CO2	NA	9	6	0	0
2023-02-13	Mun	20B	Sugar	NA	9	6	0	0
2023-02-13	Mun	20B	Floor	Sticky	9	6	5	1
2023-02-13	Mun	21B	Bump	NA	9	5	0	0
2023-02-13	Mun	21B	Uncapping	NA	9	5	0	0
2023-02-13	Mun	21B	Alcohol	NA	9	5	0	0
2023-02-13	Mun	21B	CO2	NA	9	5	0	0
2023-02-13	Mun	21B	Sugar	NA	9	5	2	1
2023-02-13	Mun	21B	Floor	Oil	9	5	0	0
2023-02-13	Mun	22B	Bump	NA	7	5	0	0
2023-02-13	Mun	22B	Uncapping	NA	7	5	1	1
2023-02-13	Mun	22B	Alcohol	NA	7	5	0	0
2023-02-13	Mun	22B	CO2	NA	7	5	0	0
2023-02-13	Mun	22B	Sugar	NA	7	5	0	0
2023-02-13	Mun	22B	Floor	Sticky	7	5	3	1
2023-02-13	Mun	23B	Bump	NA	3.5	2.5	0	0
2023-02-13	Mun	23B	Uncapping	NA	3.5	2.5	2	1
2023-02-13	Mun	23B	Alcohol	NA	3.5	2.5	0	0
2023-02-13	Mun	23B	CO2	NA	3.5	2.5	0	0
2023-02-13	Mun	23B	Sugar	NA	3.5	2.5	0	0
2023-02-13	Mun	23B	Floor	Oil	3.5	2.5	0	0
2023-02-13	Mun	24B	Bump	NA	4	4	0	0
2023-02-13	Mun	24B	Uncapping	NA	4	4	3	1
2023-02-13	Mun	24B	Alcohol	NA	4	4	0	0
2023-02-13	Mun	24B	CO2	NA	4	4	0	0
2023-02-13	Mun	24B	Sugar	NA	4	4	0	0
2023-02-13	Mun	24B	Floor	Sticky	4	4	1	1
2023-02-13	Mun	25B	Bump	NA	4	4	0	0
2023-02-13	Mun	25B	Uncapping	NA	4	4	1	1
2023-02-13	Mun	25B	Alcohol	NA	4	4	0	0
2023-02-13	Mun	25B	CO2	NA	4	4	0	0
2023-02-13	Mun	25B	Sugar	NA	4	4	0	0
2023-02-13	Mun	25B	Floor	Oil	4	4	1	1
2023-02-13	Mun	26B	Bump	NA	5	4	2	1
2023-02-13	Mun	26B	Uncapping	NA	5	4	1	1
2023-02-13	Mun	26B	Alcohol	NA	5	4	1	1
2023-02-13	Mun	26B	CO2	NA	5	4	1	1
2023-02-13	Mun	26B	Sugar	NA	5	4	3	1
2023-02-13	Mun	26B	Floor	Sticky	5	4	0	0
2023-02-13	Som	6B	Bump	NA	7	5	1	1
2023-02-13	Som	6B	Uncapping	NA	7	5	0	0
2023-02-13	Som	6B	Alcohol	NA	7	5	0	0
2023-02-13	Som	6B	CO2	NA	7	5	0	0
2023-02-13	Som	6B	Sugar	NA	7	5	3	1
2023-02-13	Som	6B	Floor	Sticky	7	5	3	1
2023-02-13	Som	7B	Bump	NA	7	5	2	1
2023-02-13	Som	7B	Uncapping	NA	7	5	0	0
2023-02-13	Som	7B	Alcohol	NA	7	5	0	0
2023-02-13	Som	7B	CO2	NA	7	5	0	0
2023-02-13	Som	7B	Sugar	NA	7	5	2	1
2023-02-13	Som	7B	Floor	Oil	7	5	1	1
2023-02-13	Som	8B	Bump	NA	7	6	0	0
2023-02-13	Som	8B	Uncapping	NA	7	6	1	1
2023-02-13	Som	8B	Alcohol	NA	7	6	2	1
2023-02-13	Som	8B	CO2	NA	7	6	0	0
2023-02-13	Som	8B	Sugar	NA	7	6	0	0
2023-02-13	Som	8B	Floor	Sticky	7	6	1	1
2023-02-13	Som	9B	Bump	NA	6	5	1	1
2023-02-13	Som	9B	Uncapping	NA	6	5	7	1
2023-02-13	Som	9B	Alcohol	NA	6	5	1	1
2023-02-13	Som	9B	CO2	NA	6	5	0	0
2023-02-13	Som	9B	Sugar	NA	6	5	5	1
2023-02-13	Som	9B	Floor	Oil	6	5	0	0
2023-02-13	Som	10B	Bump	NA	8	6	2	1
2023-02-13	Som	10B	Uncapping	NA	8	6	1	1
2023-02-13	Som	10B	Alcohol	NA	8	6	0	0
2023-02-13	Som	10B	CO2	NA	8	6	0	0
2023-02-13	Som	10B	Sugar	NA	8	6	1	1
2023-02-13	Som	10B	Floor	Sticky	8	6	10	1
2023-02-13	Som	11B	Bump	NA	7	6	0	0
2023-02-13	Som	11B	Uncapping	NA	7	6	2	1
2023-02-13	Som	11B	Alcohol	NA	7	6	0	0
2023-02-13	Som	11B	CO2	NA	7	6	0	0
2023-02-13	Som	11B	Sugar	NA	7	6	2	1
2023-02-13	Som	11B	Floor	Oil	7	6	0	0
2023-02-13	Som	12B	Bump	NA	8	5	0	0
2023-02-13	Som	12B	Uncapping	NA	8	5	2	1
2023-02-13	Som	12B	Alcohol	NA	8	5	0	0
2023-02-13	Som	12B	CO2	NA	8	5	0	0
2023-02-13	Som	12B	Sugar	NA	8	5	2	1
2023-02-13	Som	12B	Floor	Sticky	8	5	6	1
2023-02-13	Lop	14B	Bump	NA	9	6	0	0
2023-02-13	Lop	14B	Uncapping	NA	9	6	1	1
2023-02-13	Lop	14B	Alcohol	NA	9	6	0	0
2023-02-13	Lop	14B	CO2	NA	9	6	0	0
2023-02-13	Lop	14B	Sugar	NA	9	6	0	0
2023-02-13	Lop	14B	Floor	Sticky	9	6	0	0
2023-02-13	Lop	15B	Bump	NA	8	6	0	0
2023-02-13	Lop	15B	Uncapping	NA	8	6	1	1
2023-02-13	Lop	15B	Alcohol	NA	8	6	0	0
2023-02-13	Lop	15B	CO2	NA	8	6	0	0
2023-02-13	Lop	15B	Sugar	NA	8	6	0	0
2023-02-13	Lop	15B	Floor	Oil	8	6	0	0
2023-02-13	Lop	16B	Bump	NA	9	7	0	0
2023-02-13	Lop	16B	Uncapping	NA	9	7	0	0
2023-02-13	Lop	16B	Alcohol	NA	9	7	0	0
2023-02-13	Lop	16B	CO2	NA	9	7	0	0
2023-02-13	Lop	16B	Sugar	NA	9	7	0	0
2023-02-13	Lop	16B	Floor	Sticky	9	7	0	0
2023-02-13	Lop	17B	Bump	NA	4	2.5	1	1
2023-02-13	Lop	17B	Uncapping	NA	4	2.5	5	1
2023-02-13	Lop	17B	Alcohol	NA	4	2.5	0	0
2023-02-13	Lop	17B	CO2	NA	4	2.5	0	0
2023-02-13	Lop	17B	Sugar	NA	4	2.5	3	1
2023-02-13	Lop	17B	Floor	Oil	4	2.5	8	1
2023-02-13	Lop	18B	Bump	NA	7	5	0	0
2023-02-13	Lop	18B	Uncapping	NA	7	5	3	1
2023-02-13	Lop	18B	Alcohol	NA	7	5	0	0
2023-02-13	Lop	18B	CO2	NA	7	5	0	0
2023-02-13	Lop	18B	Sugar	NA	7	5	0	0
2023-02-13	Lop	18B	Floor	Sticky	7	5	0	0
2023-02-13	Lop	19B	Bump	NA	8	5	0	0
2023-02-13	Lop	19B	Uncapping	NA	8	5	0	0
2023-02-13	Lop	19B	Alcohol	NA	8	5	0	0
2023-02-13	Lop	19B	CO2	NA	8	5	0	0
2023-02-13	Lop	19B	Sugar	NA	8	5	0	0
2023-02-13	Lop	19B	Floor	Oil	8	5	0	0
2023-02-16	CMU	4A	Bump	NA	2	2	0	0
2023-02-16	CMU	4A	Uncapping	NA	2	2	0	0
2023-02-16	CMU	4A	Alcohol	NA	2	2	0	0
2023-02-16	CMU	4A	CO2	NA	2	2	0	0
2023-02-16	CMU	4A	Sugar	NA	2	2	0	0
2023-02-16	CMU	4A	Floor	Sticky	2	2	0	0
2023-02-16	CMU	5A	Bump	NA	5	3	0	0
2023-02-16	CMU	5A	Uncapping	NA	5	3	0	0
2023-02-16	CMU	5A	Alcohol	NA	5	3	0	0
2023-02-16	CMU	5A	CO2	NA	5	3	0	0
2023-02-16	CMU	5A	Sugar	NA	5	3	0	0
2023-02-16	CMU	5A	Floor	Oil	5	3	0	0
2023-02-16	CMU	7A	Bump	NA	4	2.5	0	0
2023-02-16	CMU	7A	Uncapping	NA	4	2.5	0	0
2023-02-16	CMU	7A	Alcohol	NA	4	2.5	1	1
2023-02-16	CMU	7A	CO2	NA	4	2.5	0	0
2023-02-16	CMU	7A	Sugar	NA	4	2.5	2	1
2023-02-16	CMU	7A	Floor	Oil	4	2.5	0	0
2023-02-16	CMU	8A	Bump	NA	3	2.5	0	0
2023-02-16	CMU	8A	Uncapping	NA	3	2.5	0	0
2023-02-16	CMU	8A	Alcohol	NA	3	2.5	0	0
2023-02-16	CMU	8A	CO2	NA	3	2.5	1	1
2023-02-16	CMU	8A	Sugar	NA	3	2.5	0	0
2023-02-16	CMU	8A	Floor	Sticky	3	2.5	0	0
2023-02-16	CMU	9A	Bump	NA	4	3	0	0
2023-02-16	CMU	9A	Uncapping	NA	4	3	0	0
2023-02-16	CMU	9A	Alcohol	NA	4	3	0	0
2023-02-16	CMU	9A	CO2	NA	4	3	0	0
2023-02-16	CMU	9A	Sugar	NA	4	3	0	0
2023-02-16	CMU	9A	Floor	Oil	4	3	0	0
2023-02-16	CMU	10A	Bump	NA	2	1	0	0
2023-02-16	CMU	10A	Uncapping	NA	2	1	2	1
2023-02-16	CMU	10A	Alcohol	NA	2	1	0	0
2023-02-16	CMU	10A	CO2	NA	2	1	0	0
2023-02-16	CMU	10A	Sugar	NA	2	1	1	1
2023-02-16	CMU	10A	Floor	Sticky	2	1	0	0
2023-02-16	CMU	12A	Bump	NA	6	4	0	0
2023-02-16	CMU	12A	Uncapping	NA	6	4	0	0
2023-02-16	CMU	12A	Alcohol	NA	6	4	0	0
2023-02-16	CMU	12A	CO2	NA	6	4	0	0
2023-02-16	CMU	12A	Sugar	NA	6	4	0	0
2023-02-16	CMU	12A	Floor	Sticky	6	4	0	0
2023-02-16	CMU	14A	Bump	NA	6	4	0	0
2023-02-16	CMU	14A	Uncapping	NA	6	4	3	1
2023-02-16	CMU	14A	Alcohol	NA	6	4	0	0
2023-02-16	CMU	14A	CO2	NA	6	4	0	0
2023-02-16	CMU	14A	Sugar	NA	6	4	4	1
2023-02-16	CMU	14A	Floor	Sticky	6	4	2	1
2023-02-16	CMU	15A	Bump	NA	6	5	0	0
2023-02-16	CMU	15A	Uncapping	NA	6	5	0	0
2023-02-16	CMU	15A	Alcohol	NA	6	5	0	0
2023-02-16	CMU	15A	CO2	NA	6	5	0	0
2023-02-16	CMU	15A	Sugar	NA	6	5	0	0
2023-02-16	CMU	15A	Floor	Oil	6	5	0	0
